# Supplementary material for: RNA m6A methylation modulates airway inflammation in allergic asthma via PTX3-dependent macrophage homeostasis
Source: Nat Commun. 2023 Nov 13;14:7328. doi: 10.1038/s41467-023-43219-w (PMC10643624; doi:10.1038/s41467-023-43219-w)
Supplement: Supplementary file 4 — Source Data [file 41467_2023_43219_MOESM4_ESM.zip]

Archive with 4 entries (3 files):
- Source Data/1 Figure Source Data.xlsx
- Source Data/2 Western blot Source Data and  Uncropped Blots.xlsx
- Source Data/3 Supplementary information Figure Source Data.xlsx
- Source Data/
