# Supplementary material for: RNA m6A methylation modulates airway inflammation in allergic asthma via PTX3-dependent macrophage homeostasis
Source: Nat Commun. 2023 Nov 13;14:7328. doi: 10.1038/s41467-023-43219-w (PMC10643624; doi:10.1038/s41467-023-43219-w)
Supplement: Supplementary file 4 — Source Data [file 41467_2023_43219_MOESM4_ESM.zip › Source Data/1 Figure Source Data.xlsx]

## Sheet: Fig1b
1b METTL3 KO asthma BAL total
1.Raw data
PBS WT	PBS Mettl3 KO	CRE WT	CRE Mettl3 KO
12.55	14.5	150	400
20	10	110	250
15	5.5	130	325
10	25	250	250
7	0.82404	150	300
2.Mean value and SEM value of each group
	PBS WT	PBS Mettl3 KO	CRE WT	CRE Mettl3 KO
Number of values	5	5	5	5
Minimum	7	0.824	110	250
Maximum	20	25	250	400
Range	13	24.18	140	150
Mean	12.91	11.16	158	305
Std. Deviation	4.954	9.259	54.04	62.25
Std. Error of Mean	2.215	4.141	24.17	27.84
3.Tukey's multiple comparisons test of each group
Tukey's multiple comparisons test	Mean Diff.	95.00% CI of diff.	Below threshold?	Summary	Adjusted P Value
PBS WT vs. PBS Mettl3 KO	1.745	-73.44 to 76.93	No	ns	0.9999
PBS WT vs. CRE WT	-145.1	-220.3 to -69.91	Yes	***	0.0002
PBS WT vs. CRE Mettl3 KO	-292.1	-367.3 to -216.9	Yes	****	<0.0001
PBS Mettl3 KO vs. CRE WT	-146.8	-222.0 to -71.65	Yes	***	0.0002
PBS Mettl3 KO vs. CRE Mettl3 KO	-293.8	-369.0 to -218.7	Yes	****	<0.0001
CRE WT vs. CRE Mettl3 KO	-147	-222.2 to -71.82	Yes	***	0.0002

## Sheet: Fig1c
1c METTL3 KO asthma BAL Different
1.Raw data
	PBS WT					PBS Mettl3 KO					CRE WT					CRE Mettl3 KO
Eosinophils	361.315	332.104	99.876	217.28	437.58	146.724	106.799	6989.84	1559.01	5198.4	196627	547588	1421063	1172828	393675	2799092	2059750	2467760	3177090
Neutrophils	2708.44	15543.8	5421.84	5975.2	19017.9	4441.36	7869.4	3096.08	92.349	107.16	55340.8	41180	85952.8	31641.5	17701.8	129115	139592	126501	161252
Macrophages	7852.2	4793.25	85.608	5238	2793.78	6265.49	2422.65	46373.6	4379.13	9279.6	70479.4	88562.5	80785.2	37917.5	67332	130750	146374	116030	122877
Lymphocytes	2051.24	2020.01	2140.2	2785.84	3938.22	47.586	84.315	2852.72	170.796	549.48	10800	9318.75	16363.8	9152.5	7710.6	16140.6	14594.8	21225	21771
2.Mean value and SEM value of each group
	PBS WT			PBS Mettl3 KO			CRE WT			CRE Mettl3 KO
	Mean	SEM	N	Mean	SEM	N	Mean	SEM	N	Mean	SEM	N
Eosinophils	289.631	59.1917	5	2800.15	1398.93	5	746356	234862	5	2.76688e+06	232023	5
Neutrophils	9733.44	3178.26	5	3121.27	1458.55	5	46363.4	11646.9	5	142459	6974.8	5
Macrophages	4152.57	1297.35	5	13744.1	8235.36	5	69015.3	8639.08	5	125811	5979.05	5
Lymphocytes	2587.1	365.614	5	740.979	535.408	5	10669.1	1505.36	5	17872.8	1503.3	5
3.Tukey's multiple comparisons test of each group
Tukey's multiple comparisons test	Predicted (LS) mean diff.	95.00% CI of diff.	Below threshold?	Summary	Adjusted P Value
Eosinophils
PBS WT vs. PBS Mettl3 KO	-2511	-310949 to 305928	No	ns	>0.9999
PBS WT vs. CRE WT	-746067	-1054505 to -437628	Yes	****	<0.0001
PBS WT vs. CRE Mettl3 KO	-2625633	-3075024 to -2458147	Yes	****	<0.0001
PBS Mettl3 KO vs. CRE WT	-743556	-1051994 to -435118	Yes	****	<0.0001
PBS Mettl3 KO vs. CRE Mettl3 KO	-2623123	-3072514 to -2455637	Yes	****	<0.0001
CRE WT vs. CRE Mettl3 KO	-1879567	-2328958 to -1712081	Yes	****	<0.0001
Neutrophils
PBS WT vs. PBS Mettl3 KO	6612	-301826 to 315050	No	ns	>0.9999
PBS WT vs. CRE WT	-36630	-345068 to 271808	No	ns	0.9892
PBS WT vs. CRE Mettl3 KO	-129382	-441163 to 175713	No	ns	0.6694
PBS Mettl3 KO vs. CRE WT	-43242	-351680 to 265196	No	ns	0.9826
PBS Mettl3 KO vs. CRE Mettl3 KO	-135994	-447776 to 169101	No	ns	0.6343
CRE WT vs. CRE Mettl3 KO	-92752	-404534 to 212343	No	ns	0.8439
Macrophages
PBS WT vs. PBS Mettl3 KO	-9592	-318030 to 298847	No	ns	0.9998
PBS WT vs. CRE WT	-64863	-373301 to 243576	No	ns	0.9449
PBS WT vs. CRE Mettl3 KO	-124855	-430097 to 186780	No	ns	0.7264
PBS Mettl3 KO vs. CRE WT	-55271	-363710 to 253167	No	ns	0.9648
PBS Mettl3 KO vs. CRE Mettl3 KO	-115264	-420505 to 196371	No	ns	0.7733
CRE WT vs. CRE Mettl3 KO	-59992	-365234 to 251642	No	ns	0.962
Lymphocytes
PBS WT vs. PBS Mettl3 KO	1846	-306592 to 310284	No	ns	>0.9999
PBS WT vs. CRE WT	-8082	-316520 to 300356	No	ns	0.9999
PBS WT vs. CRE Mettl3 KO	-15846	-323724 to 293153	No	ns	0.9992
PBS Mettl3 KO vs. CRE WT	-9928	-318366 to 298510	No	ns	0.9998
PBS Mettl3 KO vs. CRE Mettl3 KO	-17692	-325570 to 291306	No	ns	0.9989
CRE WT vs. CRE Mettl3 KO	-7764	-315642 to 301235	No	ns	>0.9999

## Sheet: Fig1d
1d METTL3 KO asthma AHR
1.Raw data
	PBS WT					PBS Mettl3 KO					CRE WT					CRE Mettl3 KO
0mg/mL	0	0	0	0	0	0	0	0	0	0	0	0	0	0		0	0	0	0	0
6.25mg/mL	0.368181	0.04635	0.119368	0.162048	0.152115	0.119365	0.211492	0.283079	0.255124	0.466418	1.00944	0.79247	0.83048	1.02605		1.18621	1.30308	1.36345	1.34282	1.25694
12.5mg/mL	0.592049	0.210962	1.04278	1.6173	1.26433	1.42833	0.863775	1.0612	1.50287	1.07604	2.12	1.41029	1.26009	1.72253		2.07203	2.18367	2.62478	2.54547	2.20822
25mg/mL	0.853476	0.744961	1.85385	1.26627	1.80929	1.8076	1.50755	1.91518	1.13816	1.72253	2.50405	1.77526	2.05244	2.09247		2.83205	2.77108	4.09258	2.93823	2.9861
2.Mean value and SEM value of each group
	PBS WT			PBS Mettl3 KO			CRE WT			CRE Mettl3 KO
0mg/mL	0	0	5	0	0	5	0	0	4	0	0	5
6.25mg/mL	0.169612	0.0536241	5	0.267096	0.0570282	5	0.914611	0.0601446	4	1.2905	0.0317948	5
12.5mg/mL	0.945485	0.24768	5	1.18644	0.120546	5	1.62823	0.190122	4	2.32684	0.108643	5
25mg/mL	1.30557	0.231794	5	1.6182	0.137412	5	2.10605	0.150244	4	3.12401	0.245099	5
3.Tukey's multiple comparisons test of each group
Tukey's multiple comparisons test	Predicted (LS) mean diff.	95.00% CI of diff.	Below threshold?	Summary	Adjusted P Value
0mg/mL
PBS WT vs. PBS Mettl3 KO	0	-0.4966 to 0.4966	No	ns	>0.9999
PBS WT vs. CRE WT	0	-0.5268 to 0.5268	No	ns	>0.9999
PBS WT vs. CRE Mettl3 KO	0	-0.4966 to 0.4966	No	ns	>0.9999
PBS Mettl3 KO vs. CRE WT	0	-0.5268 to 0.5268	No	ns	>0.9999
PBS Mettl3 KO vs. CRE Mettl3 KO	0	-0.4966 to 0.4966	No	ns	>0.9999
CRE WT vs. CRE Mettl3 KO	0	-0.5268 to 0.5268	No	ns	>0.9999
6.25mg/mL
PBS WT vs. PBS Mettl3 KO	-0.09748	-0.5941 to 0.3991	No	ns	0.9543
PBS WT vs. CRE WT	-0.745	-1.272 to -0.2182	Yes	**	0.0023
PBS WT vs. CRE Mettl3 KO	-1.121	-1.618 to -0.6243	Yes	****	<0.0001
PBS Mettl3 KO vs. CRE WT	-0.6475	-1.174 to -0.1208	Yes	*	0.01
PBS Mettl3 KO vs. CRE Mettl3 KO	-1.023	-1.520 to -0.5268	Yes	****	<0.0001
CRE WT vs. CRE Mettl3 KO	-0.3759	-0.9026 to 0.1509	No	ns	0.2451
12.5mg/mL
PBS WT vs. PBS Mettl3 KO	-0.241	-0.7376 to 0.2557	No	ns	0.5778
PBS WT vs. CRE WT	-0.6827	-1.209 to -0.1560	Yes	**	0.006
PBS WT vs. CRE Mettl3 KO	-1.381	-1.878 to -0.8847	Yes	****	<0.0001
PBS Mettl3 KO vs. CRE WT	-0.4418	-0.9685 to 0.08497	No	ns	0.1305
PBS Mettl3 KO vs. CRE Mettl3 KO	-1.14	-1.637 to -0.6438	Yes	****	<0.0001
CRE WT vs. CRE Mettl3 KO	-0.6986	-1.225 to -0.1719	Yes	**	0.0047
25mg/mL
PBS WT vs. PBS Mettl3 KO	-0.3126	-0.8093 to 0.1840	No	ns	0.3518
PBS WT vs. CRE WT	-0.8005	-1.327 to -0.2737	Yes	***	0.0009
PBS WT vs. CRE Mettl3 KO	-1.818	-2.315 to -1.322	Yes	****	<0.0001
PBS Mettl3 KO vs. CRE WT	-0.4879	-1.015 to 0.03890	No	ns	0.0791
PBS Mettl3 KO vs. CRE Mettl3 KO	-1.506	-2.002 to -1.009	Yes	****	<0.0001
CRE WT vs. CRE Mettl3 KO	-1.018	-1.545 to -0.4912	Yes	****	<0.0001

## Sheet: Fig1f inflammation score
1f Lung inflammation score
1.Raw data
PBS WT	PBS Mettl3 KO	CRE WT	CRE Mettl3 KO
0	1	2	4
0	0	2	4
1	0	3	3
0	1	3	3
1	0	2	4
2.Mean value and SEM value of each group
	PBS WT	PBS Mettl3 KO	CRE WT	CRE Mettl3 KO
Number of values	5	5	5	5
Minimum	0	0	2	3
Maximum	1	1	3	4
Range	1	1	1	1
Mean	0.4	0.4	2.4	3.6
Std. Deviation	0.5477	0.5477	0.5477	0.5477
Std. Error of Mean	0.2449	0.2449	0.2449	0.2449
3.Tukey's multiple comparisons test of each group
Tukey's multiple comparisons test	Mean Diff.	95.00% CI of diff.	Below threshold?	Summary	Adjusted P Value
PBS WT vs. PBS Mettl3 KO	0	-0.9911 to 0.9911	No	ns	>0.9999
PBS WT vs. CRE WT	-2	-2.991 to -1.009	Yes	***	0.0002
PBS WT vs. CRE Mettl3 KO	-3.2	-4.191 to -2.209	Yes	****	<0.0001
PBS Mettl3 KO vs. CRE WT	-2	-2.991 to -1.009	Yes	***	0.0002
PBS Mettl3 KO vs. CRE Mettl3 KO	-3.2	-4.191 to -2.209	Yes	****	<0.0001
CRE WT vs. CRE Mettl3 KO	-1.2	-2.191 to -0.2089	Yes	*	0.0152

## Sheet: Fig1f PAS score
1f Lung inflammation score
1.Raw data
PBS WT	PBS Mettl3 KO	CRE WT	CRE Mettl3 KO
0	0	2	4
0	1	3	4
1	0	2	4
0	0	3	3
1	1	2	3
2.Mean value and SEM value of each group
	PBS WT	PBS Mettl3 KO	CRE WT	CRE Mettl3 KO
Number of values	5	5	5	5
Minimum	0	0	2	3
Maximum	1	1	3	4
Range	1	1	1	1
Mean	0.4	0.4	2.4	3.6
Std. Deviation	0.5477	0.5477	0.5477	0.5477
Std. Error of Mean	0.2449	0.2449	0.2449	0.2449
3.Tukey's multiple comparisons test of each group
Tukey's multiple comparisons test	Mean Diff.	95.00% CI of diff.	Below threshold?	Summary	Adjusted P Value
PBS WT vs. PBS Mettl3 KO	0	-0.9911 to 0.9911	No	ns	>0.9999
PBS WT vs. CRE WT	-2	-2.991 to -1.009	Yes	***	0.0002
PBS WT vs. CRE Mettl3 KO	-3.2	-4.191 to -2.209	Yes	****	<0.0001
PBS Mettl3 KO vs. CRE WT	-2	-2.991 to -1.009	Yes	***	0.0002
PBS Mettl3 KO vs. CRE Mettl3 KO	-3.2	-4.191 to -2.209	Yes	****	<0.0001
CRE WT vs. CRE Mettl3 KO	-1.2	-2.191 to -0.2089	Yes	*	0.0152

## Sheet: Fig1g
1g METTL3 in asthma patients PBMC
1.Raw data
Normal	Asthma			2.Mean value and SEM value of each group						3.Mann Whitney test of each group						4.Frequency distribution of each group
1	0.090559				Normal	Asthma				Mann Whitney test							Normal	Asthma
1.24833	0.12896			Number of values	50	55				P value	<0.0001					Total number of values	50	55
1.45902	0.093428									Exact or approximate P value?	Exact					Number of excluded values	0	0
0.917004	0.139178			Minimum	0.1696	0.02005				P value summary	****					Number of binned values	50	55
0.739694	0.133046			Maximum	2.269	0.4983				Significantly different (P < 0.05)?	Yes
2.21914	0.020054			Range	2.099	0.4782				One- or two-tailed P value?	Two-tailed
0.787308	0.042541									Sum of ranks in column A,B	3767 , 1799					Minimum	0.169576	0.020054
0.91067	0.095391			Mean	0.9959	0.2195				Mann-Whitney U	258.5					25% Percentile	0.301976	0.139178
2.10672	0.06983			Std. Deviation	0.7186	0.105										Median	0.787308	0.212421
2.11404	0.077751			Std. Error of Mean	0.1016	0.01415										75% Percentile	1.44577	0.266093
1.92058	0.126306															Maximum	2.26887	0.49827
1.91755	0.11344
0.302499	0.300409															Mean	0.995863	0.219485
2.2357	0.262429															Std. Deviation	0.718565	0.104971
1.26243	0.222211															Std. Error of Mean	0.10162	0.0141542
0.328736	0.209497
0.255253	0.214641															Lower 95% CI of mean	0.79165	0.191107
0.226095	0.206613															Upper 95% CI of mean	1.20008	0.247862
2.24485	0.176777
0.267016	0.183011
1.31644	0.212421
0.266093	0.277392
0.285191	0.150205
0.240649	0.22688
0.303549	0.122428
0.170755	0.196146
0.317538	0.11908
1.29219	0.178624
2.15987	0.286181
0.300409	0.22688
0.259715	0.190122
2.13213	0.212421
1.31425	0.208772
0.259715	0.23816
2.24065	0.257029
0.169576	0.32421
1.44135	0.249135
0.298334	0.20805
1.30993	0.15822
2.26887	0.264255
1	0.30566
0.550953	0.303549
0.787308	0.366021
0.501736	0.279322
0.657471	0.237336
0.721965	0.162668
0.572362	0.266093
0.70466	0.230047
0.817902	0.196146
0.668964	0.262429
	0.360982
	0.449066
	0.49827
	0.481297
	0.460094

## Sheet: Fig1h
1h METTL3 in asthma patients Macrophages
1.Raw data
Normal	Asthma			2.Mean value and SEM value of each group						3.Mann Whitney test of each group					4.Frequency distribution of each group
4.4383	1				Normal	Asthma				Mann Whitney test						Normal	Asthma
3.2154	2.4967			Number of values	50	55				P value	<0.0001				Total number of values	50	55
1.6876	0.8981									Exact or approximate P value?	Exact				Number of excluded values	0	0
1.7171	1.3803			Minimum	0.2774	0.2983				P value summary	****				Number of binned values	50	55
5.3703	0.9897			Maximum	28.74	9.19				Significantly different (P < 0.05)?	Yes
3.3058	1.5692			Range	28.46	8.891				One- or two-tailed P value?	Two-tailed				Minimum	0.2774	0.2983
20.182	2.0069									Sum of ranks in column A,B	3465 , 2100				25% Percentile	1.96942	0.9897
20.1122	1.6702			Mean	7.096	2.134				Mann-Whitney U	560				Median	4.5007	1.2643
10.8905	4.5159			Std. Deviation	6.828	1.994									75% Percentile	10.8907	2.3214
10.8913	1.1191			Std. Error of Mean	0.9657	0.2688									Maximum	28.7402	9.1896
13.4247	3.042
18.1891	0.6092														Mean	7.09578	2.13359
28.7402	1.279														Std. Deviation	6.82829	1.99366
15.6707	2.4967														Std. Error of Mean	0.965665	0.268826
24.0006	2.3214
8	0.6902														Lower 95% CI of mean	5.1552	1.59462
11.0043	8.2249														Upper 95% CI of mean	9.03636	2.67255
17.4481	1.1251
2.3538	4.7404
8.4561	1.0534
1.5263	0.8497
1.815	1.1408
2.3214	0.8736
4.2723	0.2983
2.0209	1.7532
2.7992	0.9626
1	1.521
4.5631	7.3871
3.8293	5.3889
8.2614	5.579
11.1728	0.9965
2.9138	9.1896
10.3472	1.9626
5.4005	5.3517
1.5	4.6107
6.1475	1.5692
1.459	1.1408
0.2774	1.1173
0.2922	1.1582
16.5382	1.2643
10.6776	1.1647
1.5911	0.917
1.1567	1.7593
4.7733	0.8919
0.4601	1.1487
5.9587	4.1554
2.2736	0.8497
4.8232	0.8497
3.4343	1.1688
2.0849	0.8556
	1.0317
	1.2702
	0.9897
	1.4794
	1.472

## Sheet: Fig1i
1i asthma patients METTL3 ROC
1.Raw data
Normal	Asthma			2.Mean value and SEM value of each group						3.ROC
4.4383	1				Normal	Asthma				Area under the ROC curve
3.2154	2.4967			Number of values	50	55				Area	0.7964
1.6876	0.8981									Std. Error	0.04489
1.7171	1.3803			Minimum	0.2774	0.2983				95% confidence interval	0.7084 to 0.8843
5.3703	0.9897			Maximum	28.74	9.19				P value	<0.0001
3.3058	1.5692			Range	28.46	8.891
20.182	2.0069
20.1122	1.6702			Mean	7.096	2.134
10.8905	4.5159			Std. Deviation	6.828	1.994
10.8913	1.1191			Std. Error of Mean	0.9657	0.2688
13.4247	3.042
18.1891	0.6092
28.7402	1.279
15.6707	2.4967
24.0006	2.3214
8	0.6902
11.0043	8.2249
17.4481	1.1251
2.3538	4.7404
8.4561	1.0534
1.5263	0.8497
1.815	1.1408
2.3214	0.8736
4.2723	0.2983
2.0209	1.7532
2.7992	0.9626
1	1.521
4.5631	7.3871
3.8293	5.3889
8.2614	5.579
11.1728	0.9965
2.9138	9.1896
10.3472	1.9626
5.4005	5.3517
1.5	4.6107
6.1475	1.5692
1.459	1.1408
0.2774	1.1173
0.2922	1.1582
16.5382	1.2643
10.6776	1.1647
1.5911	0.917
1.1567	1.7593
4.7733	0.8919
0.4601	1.1487
5.9587	4.1554
2.2736	0.8497
4.8232	0.8497
3.4343	1.1688
2.0849	0.8556
	1.0317
	1.2702
	0.9897
	1.4794
	1.472

## Sheet: Fig1j METTL3 VS EOS
1j asthma patients METTL3VSEOS
1.Raw data
Eosinophils Number	METTL3			2.Mean value and SEM value of each group						3.Correlation
160	1				Eosinophils Number	METTL3					METTL3 VS EOS
130	2.49666			Number of values	55	55				Spearman r
450	0.898132									r	-0.3706
1020	1.38032			Minimum	50	0.2983				95% confidence interval	-0.5843 to -0.1088
440	0.989657			Maximum	1020	9.19
90	1.56917			Range	970	8.891				P value
220	2.00694									P (two-tailed)	0.0054
490	1.67018			Mean	328.9	2.134				P value summary	**
260	4.51586			Std. Deviation	216.8	1.994				Exact or approximate P value?	Approximate
80	1.11914			Std. Error of Mean	29.23	0.2688				Significant? (alpha = 0.05)	Yes
100	3.04196
520	0.609205									Number of XY Pairs	55
150	1.27899
830	2.49666
320	2.32141
270	0.690159
200	8.22491
360	1.12506
170	4.74037
200	1.05336
360	0.849685
350	1.14076
210	0.873573
290	0.298334
200	1.75321
230	0.962594
230	1.52098
190	7.38706
320	5.38893
160	5.57897
190	0.99654
170	9.18959
140	1.96259
80	5.35171
160	4.61074
230	1.56917
500	1.14076
280	1.11729
900	1.15822
700	1.26425
450	1.16473
490	0.917004
460	1.7593
540	0.891929
210	1.1487
50	4.15544
440	0.849685
680	0.849685
60	1.16878
110	0.855595
510	1.03168
350	1.27015
350	0.989657
390	1.47939
650	1.47204

## Sheet: Fig1j METTL3 VS  FeNO
1j asthma patients METTL3 VS FeNO
1.Raw data
FeNO	METTL3			2.Mean value and SEM value of each group						3.Correlation
6	1				FeNO	METTL3					METTL3 VS FeNO
31	2.49666			Number of values	55	55				Spearman r
10	0.898132									r	-0.3527
49	1.38032			Minimum	5	0.2983				95% confidence interval	-0.5705 to -0.08843
9	0.989657			Maximum	79	9.19
12	1.56917			Range	74	8.891				P value
16	2.00694									P (two-tailed)	0.0083
22	1.67018			Mean	23.76	2.134				P value summary	**
9	4.51586			Std. Deviation	18.01	1.994				Exact or approximate P value?	Approximate
20	1.11914			Std. Error of Mean	2.428	0.2688				Significant? (alpha = 0.05)	Yes
10	3.04196
79	0.609205									Number of XY Pairs	55
9	1.27899
37	2.49666
23	2.32141
19	0.690159
26	8.22491
29	1.12506
12	4.74037
64	1.05336
12	0.849685
8	1.14076
18	0.873573
15	0.298334
25	1.75321
21	0.962594
5	1.52098
10	7.38706
9	5.38893
13	5.57897
19	0.99654
15	9.18959
9	1.96259
5	5.35171
6	4.61074
17	1.56917
70	1.14076
11	1.11729
11	1.15822
34	1.26425
40	1.16473
32	0.917004
32	1.7593
24	0.891929
11	1.1487
7	4.15544
75	0.849685
50	0.849685
42	1.16878
35	0.855595
31	1.03168
38	1.27015
36	0.989657
10	1.47939
19	1.47204

[truncated: 69 more sheets: Fig1j METTL3 VS  FEV1, Fig2a, Fig2b, Fig2c, Fig2d Lung inflammation score, Fig2d PAS score, Fig2e, Fig2f M2, Fig2f M1, Fig2g IL-10, Fig2g TNF, Fig2h, Fig3a, Fig3d, Fig3e, Fig3f, Fig3g, Fig3h IL4, Fig3h IL13, Fig3j Th1 …]
