# Supplementary material for: RNA m6A methylation modulates airway inflammation in allergic asthma via PTX3-dependent macrophage homeostasis
Source: Nat Commun. 2023 Nov 13;14:7328. doi: 10.1038/s41467-023-43219-w (PMC10643624; doi:10.1038/s41467-023-43219-w)
Supplement: Supplementary file 4 — Source Data [file 41467_2023_43219_MOESM4_ESM.zip › Source Data/2 Western blot Source Data and Uncropped Blots.xlsx]

## Sheet: Fig1a
Fig 1a mettl3
1.Raw data
WT	Mettl3 KO
1	0.680237
1.63312	0.460662
1.1876	0.219046
2.Mean value and SEM value of each group
	WT	Mettl3 KO
Number of values	3	3
Minimum	1	0.219
Maximum	1.633	0.6802
Range	0.6331	0.4612
Mean	1.274	0.4533
Std. Deviation	0.3252	0.2307
Std. Error of Mean	0.1878	0.1332
3.Unpaired t test of each group
Unpaired t test
P value	0.0235
P value summary	*
Significantly different (P < 0.05)?	Yes
One- or two-tailed P value?	Two-tailed
t, df	t=3.563, df=4

## Sheet: Fig2i pSTAT6
Fig 2i pSTAT6
1.Raw data
	WT			Mettl3 KO
5 min	1	0.950445	1.06628	1.24235	1.18078	1.20309
15 min	0.988917	0.939911	0.899031	1.42779	1.35704	1.44982
2.Mean value and SEM value of each group
	WT			Mettl3 KO
	Mean	SEM	N	Mean	SEM	N
5 min	1.00558	0.0335556	3	1.20874	0.0179955	3
15 min	0.94262	0.0259832	3	1.41155	0.0279886	3
3.Šídák's multiple comparisons test of each group
Šídák's multiple comparisons test	Mean Diff.	95.00% CI of diff.	Below threshold?	Summary	Adjusted P Value
WT - Mettl3 KO
5 min	-0.2032	-0.3078 to -0.09855	Yes	**	0.0014
15 min	-0.4689	-0.5735 to -0.3643	Yes	****	<0.0001

## Sheet: Fig2i pAKT
Fig 2i pAKT
1.Raw data
	WT			Mettl3 KO
5 min	1	0.941916	1.00466	1.34457	1.26648	1.27117
15 min	1.14607	1.0795	1.0241	1.43531	1.40194	1.40671
2.Mean value and SEM value of each group
	WT			Mettl3 KO
	Mean	SEM	N	Mean	SEM	N
5 min	0.982194	0.0201838	3	1.29407	0.0252864	3
15 min	1.08322	0.0352594	3	1.41465	0.0104187	3
3.Šídák's multiple comparisons test of each group
Šídák's multiple comparisons test	Mean Diff.	95.00% CI of diff.	Below threshold?	Summary	Adjusted P Value
WT - Mettl3 KO
5 min	-0.3119	-0.4069 to -0.2169	Yes	****	<0.0001
15 min	-0.3314	-0.4264 to -0.2364	Yes	****	<0.0001

## Sheet: Fig3b
Fig 3b CD206
1.Raw data
PBS WT	CRE WT	CRE Mettl3 KO
1	2.0796	2.5821
1.20969	1.84404	2.79966
1.30077	1.97356	2.36341
2.Mean value and SEM value of each group
	PBS WT	CRE WT	CRE Mettl3 KO
Number of values	3	3	3
Minimum	1	1.844	2.363
Maximum	1.301	2.08	2.8
Range	0.3008	0.2356	0.4363
Mean	1.17	1.966	2.582
Std. Deviation	0.1542	0.118	0.2181
Std. Error of Mean	0.08905	0.06811	0.1259
3.Tukey's multiple comparisons test of each group
Tukey's multiple comparisons test	Mean Diff.	95.00% CI of diff.	Below threshold?	Summary	Adjusted P Value
PBS WT vs. CRE WT	-0.7956	-1.218 to -0.3732	Yes	**	0.0028
PBS WT vs. CRE Mettl3 KO	-1.412	-1.834 to -0.9892	Yes	***	0.0001
CRE WT vs. CRE Mettl3 KO	-0.616	-1.038 to -0.1936	Yes	*	0.01

## Sheet: Fig4k
Fig 4k PTX3
1.Raw data
WT	Mettl3 KO
1	1.40506
0.827972	2.12786
1.00374	2.25127
2.Mean value and SEM value of each group
	WT	Mettl3 KO
Number of values	3	3
Minimum	0.828	1.405
Maximum	1.004	2.251
Range	0.1758	0.8462
Mean	0.9439	1.928
Std. Deviation	0.1004	0.4571
Std. Error of Mean	0.05798	0.2639
3.Unpaired t test of each group
Unpaired t test
P value	0.0219
P value summary	*
Significantly different (P < 0.05)?	Yes
One- or two-tailed P value?	Two-tailed
t, df	t=3.642, df=4

## Sheet: Fig5b pSTAT6
Fig 5b pSTAT6
1.Raw data
	shCtrl			shPtx3
5 min	1	1.18111	1.10508	0.484608	0.572374	0.528331
15 min	1.08063	1.27634	1.01509	0.377848	0.446279	0.411403
2.Mean value and SEM value of each group
	shCtrl			shPtx3
	Mean	SEM	N	Mean	SEM	N
5 min	1.09539	0.0525045	3	0.528438	0.0253359	3
15 min	1.12402	0.0784748	3	0.411843	0.0197556	3
3.Šídák's multiple comparisons test of each group
Šídák's multiple comparisons test	Mean Diff.	95.00% CI of diff.	Below threshold?	Summary	Adjusted P Value
shCtrl - shPtx3
5 min	0.567	0.3735 to 0.7604	Yes	****	<0.0001
15 min	0.7122	0.5187 to 0.9056	Yes	****	<0.0001

## Sheet: Fig5b pAKT
Fig 5b pAKT
1.Raw data
	shCtrl			shPtx3
5 min	1	1.18941	1.04797	0.523425	0.727251	0.481199
15 min	0.991331	1.37736	0.802126	0.260222	0.361554	0.23238
2.Mean value and SEM value of each group
	shCtrl			shPtx3
	Mean	SEM	N	Mean	SEM	N
5 min	1.07913	0.0568534	3	0.577292	0.075964	3
15 min	1.05694	0.169266	3	0.284719	0.0392494	3
3.Šídák's multiple comparisons test of each group
Šídák's multiple comparisons test	Mean Diff.	95.00% CI of diff.	Below threshold?	Summary	Adjusted P Value
shCtrl - shPtx3
5 min	0.5018	0.1178 to 0.8859	Yes	*	0.0142
15 min	0.7722	0.3882 to 1.156	Yes	**	0.0011

## Sheet: Fig5k
Fig 5k CD206
1.Raw data
CRE WT+shCtrl	CRE Mettl3 KO+shCtrl	CRE Mettl3 KO+shPtx3
1	2.88846	2.34096
1.35851	3.03556	2.03927
1.2941	3.03773	2.76013
2.Mean value and SEM value of each group
	CRE WT+shCtrl	CRE Mettl3 KO+shCtrl	CRE Mettl3 KO+shPtx3
Number of values	3	3	3
Minimum	1	2.888	2.039
Maximum	1.359	3.038	2.76
Range	0.3585	0.1493	0.7209
Mean	1.218	2.987	2.38
Std. Deviation	0.1911	0.08556	0.362
Std. Error of Mean	0.1103	0.0494	0.209
3.Tukey's multiple comparisons test of each group
Tukey's multiple comparisons test	Mean Diff.	95.00% CI of diff.	Below threshold?	Summary	Adjusted P Value
CRE WT+shCtrl vs. CRE Mettl3 KO+shCtrl	-1.77	-2.375 to -1.165	Yes	***	0.0003
CRE WT+shCtrl vs. CRE Mettl3 KO+shPtx3	-1.163	-1.767 to -0.5577	Yes	**	0.0026
CRE Mettl3 KO+shCtrl vs. CRE Mettl3 KO+shPtx3	0.6071	0.002209 to 1.212	Yes	*	0.0493

## Sheet: Fig6b BMDM
Fig 6b BMDM YTHDF3
1.Raw data
WT	Mettl3 KO
1	0.932588
1.27149	0.782718
1.18851	0.781289
2.Mean value and SEM value of each group
	WT	Mettl3 KO
Number of values	3	3
Minimum	1	0.7813
Maximum	1.271	0.9326
Range	0.2715	0.1513
Mean	1.153	0.8322
Std. Deviation	0.1391	0.08694
Std. Error of Mean	0.08032	0.0502
3.Unpaired t test of each group
Unpaired t test
P value	0.0275
P value summary	*
Significantly different (P < 0.05)?	Yes
One- or two-tailed P value?	Two-tailed
t, df	t=3.390, df=4

## Sheet: Fig6b THP1
Fig 6b THP1 YTHDF3
1.Raw data
siNC	siMETTL3
1	0.803793
1.05637	0.777201
1.08391	0.67979
2.Mean value and SEM value of each group
	siNC	siMETTL3
Number of values	3	3
Minimum	1	0.6798
Maximum	1.084	0.8038
Range	0.08391	0.124
Mean	1.047	0.7536
Std. Deviation	0.04277	0.06528
Std. Error of Mean	0.0247	0.03769
3.Unpaired t test of each group
Unpaired t test
P value	0.0029
P value summary	**
Significantly different (P < 0.05)?	Yes
One- or two-tailed P value?	Two-tailed
t, df	t=6.506, df=4

[truncated: 36 more sheets: Fig6e pSTAT6, Fig6e pAKT, Fig6i, Fig7i, Fig7k Mettl3 KO, Fig7k siYTHDF3, Fig7l, SFig2a, SFig3c, SFig5d  siMETTL3 pSTAT6, SFig5d siMETTL3 pAKT, SFig5d  METTL3over pSTAT6, SFig5d  METTL3over pAKT, SFig6a, SFig6b siMETTL3, SFig6b  METTL3over, SFig8c siMETTL3, SFig8c METTL3over, SFig9b  pSTAT6, SFig9b  pAKT …]
