# Supplementary material for: RNA m6A methylation modulates airway inflammation in allergic asthma via PTX3-dependent macrophage homeostasis
Source: Nat Commun. 2023 Nov 13;14:7328. doi: 10.1038/s41467-023-43219-w (PMC10643624; doi:10.1038/s41467-023-43219-w)
Supplement: Supplementary file 4 — Source Data [file 41467_2023_43219_MOESM4_ESM.zip › Source Data/3 Supplementary information Figure Source Data.xlsx]

## Sheet: SFig2b
s2b Neutrophils METTL3 KO
1.Raw data
WT	Mettl3 KO
64.4	64.4
62.8	63.5
63.9	63.1
2.Mean value and SEM value of each group
	WT	Mettl3 KO
Number of values	3	3
Minimum	62.8	63.1
Maximum	64.4	64.4
Range	1.6	1.3
Mean	63.7	63.67
Std. Deviation	0.8185	0.6658
Std. Error of Mean	0.4726	0.3844
3.Unpaired t test of each group
Unpaired t test
P value	0.959
P value summary	ns
Significantly different (P < 0.05)?	No
One- or two-tailed P value?	Two-tailed
t, df	t=0.05472, df=4

## Sheet: SFig2d
s2d CRE METTL3 KO antiLY6G neutrophils
1.Raw data
Iso-Ab WT	Ly6G-Ab WT
12.7	1.22
10.8	1.68
15.7	1.47
2.Mean value and SEM value of each group
	Iso-Ab WT	Ly6G-Ab WT
Number of values	3	3
Minimum	10.8	1.22
Maximum	15.7	1.68
Range	4.9	0.46
Mean	13.07	1.457
Std. Deviation	2.47	0.2303
Std. Error of Mean	1.426	0.133
3.Unpaired t test with Welch's correction of each group
Unpaired t test with Welch's correction
P value	0.0141
P value summary	*
Significantly different (P < 0.05)?	Yes
One- or two-tailed P value?	Two-tailed
Welch-corrected t, df	t=8.105, df=2.035

## Sheet: SFig2e total
S2e total BALF
1.Raw data
Iso-Ab WT	Iso-Ab Mettl3 KO	Ly6G-Ab WT	Ly6G-Ab Mettl3 KO
31.35	116.2	93.24	107.38
28.3	121.04	56.61	138.4
51.585	153.8	94.92	170.55
58.04	101.4	65.6	151.2
52.955	170.16	93.24	120.64
2.Mean value and SEM value of each group
	Iso-Ab WT	Iso-Ab Mettl3 KO	Ly6G-Ab WT	Ly6G-Ab Mettl3 KO
Number of values	5	5	5	5
Minimum	28.3	101.4	56.61	107.4
Maximum	58.04	170.2	94.92	170.6
Range	29.74	68.76	38.31	63.17
Mean	44.45	132.5	80.72	137.6
Std. Deviation	13.6	28.44	18.2	24.86
Std. Error of Mean	6.084	12.72	8.14	11.12
3.Tukey's multiple comparisons test of each group
Tukey's multiple comparisons test	Mean Diff.	95.00% CI of diff.	Below threshold?	Summary	Adjusted P Value
Iso-Ab WT vs. Iso-Ab Mettl3 KO	-88.07	-128.0 to -48.19	Yes	****	<0.0001
Iso-Ab WT vs. Ly6G-Ab WT	-36.28	-76.16 to 3.609	No	ns	0.0814
Iso-Ab WT vs. Ly6G-Ab Mettl3 KO	-93.19	-133.1 to -53.30	Yes	****	<0.0001
Iso-Ab Mettl3 KO vs. Ly6G-Ab WT	51.8	11.91 to 91.68	Yes	**	0.0091
Iso-Ab Mettl3 KO vs. Ly6G-Ab Mettl3 KO	-5.114	-45.00 to 34.77	No	ns	0.9825
Ly6G-Ab WT vs. Ly6G-Ab Mettl3 KO	-56.91	-96.80 to -17.03	Yes	**	0.0043

## Sheet: SFig2e different
S2e different cells
1.Raw data
	Iso-Ab WT						Iso-Ab Mettl3 KO						Ly6G-Ab WT						Ly6G-Ab Mettl3 KO
Eosinophils	214120	123105	294550	185174	329380		464140	660878	1102746	778752	1214942		582750	407026	511619	689568	790675		856892	1020008	974824	864989	658526
Macrophages	4984.65	2830	6602.88	4180.04	2859.57		6884.8	7718.16	7843.8	3143.4	6466.08		7944.66	2773.89	7783.44	7286.4	4195.8		5261.62	10656.8	9739.8	7408.8	4463.68
2.Mean value and SEM value of each group
	Iso-Ab WT			Iso-Ab Mettl3 KO			Ly6G-Ab WT			Ly6G-Ab Mettl3 KO
	Mean	SEM	N	Mean	SEM	N	Mean	SEM	N	Mean	SEM	N
Eosinophils	229266	37234.8	5	844292	139038	5	596328	66955.1	5	875048	62562.5	5
Macrophages	4291.43	707.876	5	6411.25	856.339	5	5996.84	1055.46	5	7506.14	1208.71	5
3.Tukey's multiple comparisons test of each group
Tukey's multiple comparisons test	Mean Diff.	95.00% CI of diff.	Below threshold?	Summary	Adjusted P Value
Eosinophils
Iso-Ab WT vs. Iso-Ab Mettl3 KO	-615026	-846192 to -383860	Yes	****	<0.0001
Iso-Ab WT vs. Ly6G-Ab WT	-367062	-598228 to -135895	Yes	***	0.0008
Iso-Ab WT vs. Ly6G-Ab Mettl3 KO	-645782	-876948 to -414616	Yes	****	<0.0001
Iso-Ab Mettl3 KO vs. Ly6G-Ab WT	247964	16798 to 479130	Yes	*	0.0318
Iso-Ab Mettl3 KO vs. Ly6G-Ab Mettl3 KO	-30756	-261922 to 200410	No	ns	0.9837
Ly6G-Ab WT vs. Ly6G-Ab Mettl3 KO	-278720	-509886 to -47554	Yes	*	0.0132
Macrophages
Iso-Ab WT vs. Iso-Ab Mettl3 KO	-2120	-233286 to 229046	No	ns	>0.9999
Iso-Ab WT vs. Ly6G-Ab WT	-1705	-232872 to 229461	No	ns	>0.9999
Iso-Ab WT vs. Ly6G-Ab Mettl3 KO	-3215	-234381 to 227951	No	ns	>0.9999
Iso-Ab Mettl3 KO vs. Ly6G-Ab WT	414.4	-230752 to 231581	No	ns	>0.9999
Iso-Ab Mettl3 KO vs. Ly6G-Ab Mettl3 KO	-1095	-232261 to 230071	No	ns	>0.9999
Ly6G-Ab WT vs. Ly6G-Ab Mettl3 KO	-1509	-232675 to 229657	No	ns	>0.9999

## Sheet: SFig2g inflammation score
S2g inflammation score
1.Raw data
Iso-Ab WT	Iso-Ab Mettl3 KO	Ly6G-Ab WT	Ly6G-Ab Mettl3 KO
2	4	3	4
2	4	3	3
3	3	3	4
3	4	2	4
2	4	2	4
	3		4
2.Mean value and SEM value of each group
	Iso-Ab WT	Iso-Ab Mettl3 KO	Ly6G-Ab WT	Ly6G-Ab Mettl3 KO
Number of values	5	6	5	6
Minimum	2	3	2	3
Maximum	3	4	3	4
Range	1	1	1	1
Mean	2.4	3.667	2.6	3.833
Std. Deviation	0.5477	0.5164	0.5477	0.4082
Std. Error of Mean	0.2449	0.2108	0.2449	0.1667
3.Tukey's multiple comparisons test of each group
Tukey's multiple comparisons test	Mean Diff.	95.00% CI of diff.	Below threshold?	Summary	Adjusted P Value
Iso-Ab WT vs. Iso-Ab Mettl3 KO	-1.267	-2.129 to -0.4046	Yes	**	0.0031
Iso-Ab WT vs. Ly6G-Ab WT	-0.2	-1.100 to 0.7003	No	ns	0.9218
Iso-Ab WT vs. Ly6G-Ab Mettl3 KO	-1.433	-2.295 to -0.5713	Yes	***	0.0009
Iso-Ab Mettl3 KO vs. Ly6G-Ab WT	1.067	0.2046 to 1.929	Yes	*	0.0125
Iso-Ab Mettl3 KO vs. Ly6G-Ab Mettl3 KO	-0.1667	-0.9886 to 0.6552	No	ns	0.9388
Ly6G-Ab WT vs. Ly6G-Ab Mettl3 KO	-1.233	-2.095 to -0.3713	Yes	**	0.0039

## Sheet: S2g PAS score
S2g PAS score
1.Raw data
Iso-Ab WT	Iso-Ab Mettl3 KO	Ly6G-Ab WT	Ly6G-Ab Mettl3 KO
2	4	2	3
3	3	3	4
2	4	3	3
2	3	2	3
2	3	2	4
	3		4
2.Mean value and SEM value of each group
	Iso-Ab WT	Iso-Ab Mettl3 KO	Ly6G-Ab WT	Ly6G-Ab Mettl3 KO
Number of values	5	6	5	6
Minimum	2	3	2	3
Maximum	3	4	3	4
Range	1	1	1	1
Mean	2.2	3.333	2.4	3.5
Std. Deviation	0.4472	0.5164	0.5477	0.5477
Std. Error of Mean	0.2	0.2108	0.2449	0.2236
3.Tukey's multiple comparisons test of each group
Tukey's multiple comparisons test	Mean Diff.	95.00% CI of diff.	Below threshold?	Summary	Adjusted P Value
Iso-Ab WT vs. Iso-Ab Mettl3 KO	-1.133	-2.020 to -0.2465	Yes	**	0.0098
Iso-Ab WT vs. Ly6G-Ab WT	-0.2	-1.126 to 0.7263	No	ns	0.9275
Iso-Ab WT vs. Ly6G-Ab Mettl3 KO	-1.3	-2.187 to -0.4132	Yes	**	0.0031
Iso-Ab Mettl3 KO vs. Ly6G-Ab WT	0.9333	0.04650 to 1.820	Yes	*	0.0371
Iso-Ab Mettl3 KO vs. Ly6G-Ab Mettl3 KO	-0.1667	-1.012 to 0.6789	No	ns	0.9434
Ly6G-Ab WT vs. Ly6G-Ab Mettl3 KO	-1.1	-1.987 to -0.2132	Yes	*	0.0123

## Sheet: SFig3a
en milliliters of peripheral blood of five mild asthma, five severe asthma and five normal subjects were centrifuged at 4000 rpm for 20 min to collect 0.4 mL of the buffy coat fraction for in vivo study.
	Control											Asthma
ALKBH5	1.09512	0.569891	1.42504	1.24292	0.667028						ALKBH5	1.16164	0.553881	1.01309	1.05003	0.458637
FTO	0.895893	0.980033	1.19771	1.21642	0.709935						FTO	1.14597	0.691941	0.972582	1.06158	0.85699
METTL14	1.38606	0.988988	1.00784	0.977962	0.639147						METTL14	0.958116	0.662159	0.68695	0.725647	0.566426
METTL3	1.25536	1.03027	1.23992	0.926169	0.548284						METTL3	1.28689	0.583892	0.625254	0.997166	0.755961
WTAP	0.992962	0.929852	1.07446	1.23814	0.764586						WTAP	1.36572	0.822701	0.996595	1.08422	0.938252
YTHDF1	0.955953	0.955364	1.24109	1.19317	0.654419						YTHDF1	1.03293	0.757614	0.9426	1.07888	0.869352
YTHDF2	1.16235	0.896449	0.92619	1.14491	0.870097						YTHDF2	1.14491	0.626338	0.852921	1.31667	0.991741
YTHDF3	0.755663	1.15828	1.16536	0.692599	1.22809						YTHDF3	0.633437	0.692454	0.18292	0.727287	0.234239

## Sheet: SFig3b METTL14
S3b METTL14
1.Raw data			2.Mean value and SEM value of each group						3.Mann Whitney test of each group			4.Frequency distribution of each group
Normal	Asthma			Normal	Asthma				Mann Whitney test				Normal	Asthma
1	0.747425		Number of values	50	55				P value	0.001		Total number of values	50	55
0.655197	0.716978								Exact or approximate P value?	Exact		Number of excluded values	0	0
1.07177	0.685391		Minimum	0.4323	0.1544				P value summary	**		Number of binned values	50	55
1.01748	0.537747		Maximum	1.711	1.44				Significantly different (P < 0.05)?	Yes
1.00696	0.615572		Range	1.279	1.285				One- or two-tailed P value?	Two-tailed		Minimum	0.432269	0.154427
0.982821	0.154427								Sum of ranks in column A,B	3155 , 2410		25% Percentile	0.671875	0.572362
1.22264	0.335643		Mean	0.8804	0.7163				Mann-Whitney U	870		Median	0.84969	0.675955
0.468136	0.572362		Std. Deviation	0.275	0.2409							75% Percentile	1.05158	0.840896
1.08298	0.503478		Std. Error of Mean	0.03889	0.03248							Maximum	1.71119	1.43971
1.04608	0.479632
1.25266	0.600818											Mean	0.88042	0.716339
0.852635	0.624165											Std. Deviation	0.274975	0.240902
1.06807	0.840896											Std. Error of Mean	0.0388874	0.0324832
0.64842	0.837987
0.675955	0.624165											Lower 95% CI of mean	0.802273	0.651214
0.840896	0.613443											Upper 95% CI of mean	0.958567	0.781464
0.666649	0.458502
0.547147	0.760489
0.76313	0.547147
0.68302	0.471392
0.787308	0.598739
0.726986	0.747425
0.752623	0.578344
0.530344	0.773783
0.664343	0.646176
0.604997	0.752623
0.673617	0.348686
0.837987	0.534033
0.432269	0.666649
0.939523	0.592546
0.891929	0.568408
0.438303	0.594603
0.846745	0.732043
0.604997	0.895025
0.70466	0.675955
0.52668	0.891929
1.71119	0.675955
0.920188	0.737135
0.790041	0.427797
0.765779	0.709562
1	0.784584
1.64202	0.588453
1.19748	1.02811
1.18099	0.907519
1.12506	0.549046
0.926588	1.03168
1.16473	1.09429
0.963294	0.840896
1.19748	1.02811
0.920188	0.817902
	1.18509
	0.965936
	0.843816
	1.43971
	1.41841

## Sheet: SFig3b FTO
S3b FTO
1.Raw data			2.Mean value and SEM value of each group						3.Mann Whitney test of each group			4.Frequency distribution of each group
Normal	Asthma			Normal	Asthma				Mann Whitney test				Normal	Asthma
1	0.292194		Number of values	50	55				P value	<.001		Total number of values	50	55
0.678302	0.45219								Exact or approximate P value?	Exact		Number of excluded values	0	0
1.03168	0.657471		Minimum	0.4263	0.2095				P value summary	***		Number of binned values	50	55
0.726986	0.392292		Maximum	1.986	1.106				Significantly different (P < 0.05)?	Yes
0.622006	0.444421		Range	1.56	0.8962				One- or two-tailed P value?	Two-tailed		Minimum	0.426318	0.209497
0.955945	0.209497								Sum of ranks in column A,B	3253 , 2312		25% Percentile	0.668385	0.484645
0.63728	0.37501		Mean	0.9054	0.6509				Mann-Whitney U	772		Median	0.80416	0.630689
0.765779	0.326465		Std. Deviation	0.3459	0.2391							75% Percentile	1.07965	0.861546
1.33793	0.235696		Std. Error of Mean	0.04891	0.03224							Maximum	1.98619	1.10573
1.3333	0.237336
1.98619	0.461691											Mean	0.905449	0.650894
0.876606	0.238986											Std. Deviation	0.345857	0.239085
1.20999	0.867539											Std. Error of Mean	0.0489115	0.0322383
0.76313	0.630689
0.907519	0.594603											Lower 95% CI of mean	0.807157	0.58626
0.852635	0.558644											Upper 95% CI of mean	1.00374	0.715528
0.699793	0.51943
0.594603	0.626332
0.515842	0.512278
0.702222	0.484645
0.82645	0.632878
0.678302	0.615572
0.91067	0.619854
0.671286	0.724471
0.666649	0.806642
0.566442	0.773783
0.742262	0.333325
0.78187	0.574349
0.493116	0.709562
0.855595	0.547147
0.78187	0.530344
0.426318	0.556711
0.721965	0.697372
0.668964	0.641713
0.657471	0.917004
0.604997	0.952638
1.32409	0.82645
0.959264	0.592546
0.952638	0.37501
0.50698	0.712025
1	0.946058
1.89868	0.861546
1.1607	0.702222
1.23542	1.10191
1.52098	0.891929
1.20581	0.870551
1.16473	0.664343
0.512278	1
1.52626	0.882703
1.05264	0.90125
	1.10573
	1.09051
	1.06437
	0.618884
	0.840375

## Sheet: SFig3b ALKBH5
S3b ALKBH5
1.Raw data			2.Mean value and SEM value of each group						3.Unpaired t test with Welch's correction of each group					4.Frequency distribution of each group
Normal	Asthma			Normal	Asthma				Unpaired t test with Welch's correction						Normal	Asthma
1	0.378929		Number of values	50	55				P value	<0.0001				Total number of values	50	55
0.795536	0.479632								P value summary	****				Number of excluded values	0	0
0.898132	0.552865		Minimum	0.395	0.1962				Significantly different (P < 0.05)?	Yes				Number of binned values	50	55
0.65293	0.34748		Maximum	1.485	0.8921				One- or two-tailed P value?	Two-tailed
0.613443	0.400535		Range	1.09	0.6959				Welch-corrected t, df	t=5.817, df=74.59				Minimum	0.395021	0.196186
1.10573	0.641713													25% Percentile	0.473029	0.35233
0.724471	0.568408		Mean	0.7349	0.4556									Median	0.641717	0.411795
0.721965	0.386891		Std. Deviation	0.3007	0.1655									75% Percentile	0.922965	0.542211
1.08298	0.219151		Std. Error of Mean	0.04252	0.02232									Maximum	1.48471	0.892115
1.17284	0.295248
1.15669	0.493116													Mean	0.734919	0.455565
0.757858	0.296273													Std. Deviation	0.300678	0.165549
0.556711	0.411795													Std. Error of Mean	0.0425223	0.0223227
0.463294	0.430773
0.524858	0.366021													Lower 95% CI of mean	0.649468	0.410811
0.615572	0.456916													Upper 95% CI of mean	0.820371	0.500319
0.476319	0.291183
0.411795	0.388234
0.463294	0.35233
0.473029	0.269807
0.50874	0.353553
0.473029	0.384219
0.639493	0.343886
0.438303	0.436786
0.410371	0.366021
0.407536	0.521233
0.512278	0.25437
0.436786	0.404721
0.45376	0.632878
0.68302	0.410371
0.776469	0.314253
0.406126	0.359733
0.628507	0.423373
0.576343	0.424843
0.568408	0.510506
0.439825	0.549046
0.823591	0.427797
0.643941	0.389582
0.590496	0.312083
0.395021	0.35233
1	0.747146
1.30537	0.542211
0.802501	0.45902
1.32869	0.219139
1.46685	0.8481
0.905276	0.479388
1.17347	0.385093
0.976032	0.658639
1.48471	0.542211
0.823591	0.452664
	0.892115
	0.827663
	0.735077
	0.196186
	0.872544

[truncated: 26 more sheets: SFig3b YTHDF3, SFig4 M1, SFig4 M2, SFig5a siMETTL3 M2, SFig5a siMETTL3 M1, SFig5b METTL3over M2, SFig5b METTL3over M1, SFig5c siMETTL3, SFig5c METTL3over, SFig5e, SFig7b, SFig8a siMETTL3, SFig8a METTL3over, SFig8b siMETTL3, SFig8b METTL3over, SFig9a M2, SFig9a IL-10, SFig10a, SFig10b, SFig10c …]
